# Supplementary material for: Germline mutations in apoptosis pathway genes in ovarian cancer; the functional role of a TP53I3 (PIG3) variant in ROS production and DNA repair
Source: Cell Death Discov. 2021 Mar 29;7:62. doi: 10.1038/s41420-021-00442-y (PMC8007802; doi:10.1038/s41420-021-00442-y)
Supplement: Supplementary file 2 — Supplemental Table 1 [file 41420_2021_442_MOESM2_ESM.xlsx]

## Sheet: Sheet1
Gene	SNP	AA Change	Forward	Reverse
PIK3C2G	rs61757718	*1446Ser	CAGAGCTCCAAGGACATGTC	CTGCTTTTAACTGTAGGCACAC
TP53I3	rs145078765	Ser252*	TCTGAAATCGGGTTCCCTCT	AGGCCTCATAAATGGTGAACTT
TP53AIP1	rs141395772	Gln22fs	GCAAAAGACCGTCTCGGTTTTC	CCTAACAACAAATGAGGAGAAGCCA
TP53AIP1	rs140191758	Ser32*	GCAAAAGACCGTCTCGGTTTTC	CCTAACAACAAATGAGGAGAAGCCA
BCLAF1	rs61731960	Glu403*	GTTTGACTTCAGGACGGTGA	AGGATCAGAGAAAGGGAGGG
BCLAF1	rs140096922	His847fs	TGTAAAACGACGGCCAGT	CAGGAAACAGCTATGACC
PPP1R15A	rs139708522	Glu160*	GAGAAACACTGGGGCTGAAA	TGTGTGCCTTTTCCTCCTTC
DOCK1	rs768625958	Asp248fs	AACAGACAAGCCAAGTTTGC	GGCAGGCACCATTCTAAATG
NLRP1	rs771551366	Arg138fs	CCCTATCCTTCCTCTGCTGT	GTTGGCCCAATAAAGCACAG
PTH	N/A	Lys85fs	TGTATTGTTGCCCTACACTGT	TACCTGCAAAAGACATGGCT
ANGPTL4	rs747940485	Gly275fs	ATGGCTCAGTGGACTTCAAC	GCATGTAAGGAAGAGGTGGG
NOD2	N/A	Trp289*	TCAGTCTCGCTTCCTCAGTA	TGCAGAAGGTTGAAGAGCAG
GZMM	rs200398398	Gln161*	TAGCTGGACGGGAAAGTGAA	GCTAAACCTGTCTGAGCCTC
